# Supplementary material for: Periconceptional Maternal Diet Characterized by High Glycemic Loading Is Associated with Offspring Behavior in NEST
Source: Nutrients. 2021 Sep 13;13(9):3180. doi: 10.3390/nu13093180 (PMC8469715; doi:10.3390/nu13093180)
Supplement: Supplementary file 1 [file nutrients-13-03180-s001.zip]

Archive with 1 entries (1 files):
- nutrients-1349584-supplementary.pdf
